# Supplementary material for: Comparison of Azelnidipine and Trichlormethiazide in Japanese Type 2 Diabetic Patients with Hypertension: The COAT Randomized Controlled Trial
Source: PLoS One. 2015 May 4;10(5):e0125519. doi: 10.1371/journal.pone.0125519 (PMC4418830; doi:10.1371/journal.pone.0125519)
Supplement: S1 IRB — (XLS) [file pone.0125519.s006.xls]

## Sheet: 23年度
平成23年度 附属病院 研究倫理委員会 委員名簿 (The list of institutional review board members in Yokohama City University Hospital in Heisei 23 [2011])
	氏名 (name)	所属 (affiliation)	備考	備考 (Remarks)
1	寺内 康夫 (Yasuo Terauchi)	内分泌・糖尿病内科教授 (Professor of Endocrinology and Metabolism)	委員長	委員長 (the chairperson) 病院の部長【第9条1項1号】 (Director of Hospital 【item 1, paragraph 1, Article 9】) 研究院に所属する医学・医療系の教員【第9条1項2号】 (the medical staff of a graduate school 【item 2, paragraph 1, Article 9】)
2	水嶋 春朔 (Haruki Mizushima)	社会予防医学教授 (Professor of epidemiology and public health)		副委員長 (vice‐chairman) 研究院に所属する人文・社会科学系の教員【第9条1項2号】 (the humanities and social staff of a graduate school 【item 2, paragraph 1, Article 9】)
3	佐々木 昌博 (Masahiro Sasaki)	呼吸器内科准教授 (Associate Professor of Respiratory Medicine)	副委員長？	副委員長 (vice‐chairman) 病院の部長【第9条1項1号】 (Director of Hospital 【item 1, paragraph 1, Article 9】) 研究院に所属する医学・医療系の教員【第9条1項2号】 (the medical staff of a graduate school 【item 2, paragraph 1, Article 9】)
4	内野 和顕 (Kazuaki Uchino)	循環器内科准教授 (Associate Professor of Cardiovascular Medicine)		病院の部長【第9条1項1号】 (Director of Hospital 【item 1, paragraph 1, Article 9】) 研究院に所属する医学・医療系の教員【第9条1項2号】 (the medical staff of a graduate school 【item 2, paragraph 1, Article 9】)
5	古野 拓 (Taku Yoshino)	精神科助教 (Assistant Professor of psychiatry)		研究院に所属する医学・医療系の教員【第9条1項2号】 (the medical staff of a graduate school 【item 2, paragraph 1, Article 9】)
6	利野 靖 (Yasushi Tisino)	一般外科准教授 (Assistant Professor of surgery)		病院の部長【第9条1項1号】 (Director of Hospital 【item 1, paragraph 1, Article 9】) 研究院に所属する医学・医療系の教員【第9条1項2号】 (the medical staff of a graduate school 【item 2, paragraph 1, Article 9】)
7	矢尾 正祐 (Masahiro Yao)	泌尿器科准教授 (Assistant Professor of urology)		研究院に所属する医学・医療系の教員【第9条1項2号】(the medical staff of a graduate school 【item 2, paragraph 1, Article 9】)
8	橋本 廸生 (Michio Hashimoto)	安全管理学教授 (Professor of Medical Quality and Safety Science)		病院の部長【第9条1項1号】(Director of Hospital 【item 1, paragraph 1, Article 9】) 研究院に所属する医学・医療系の教員【第9条1項2号】 (the medical staff of a graduate school 【item 2, paragraph 1, Article 9】)
9	緒方 一博 (Kazuhiro Ogata)	生化学教授 (Professor of Biochemistry)		研究院に所属する医学・医療系の教員【第9条1項2号】 (the medical staff of a graduate school 【item 2, paragraph 1, Article 9】)
10	佐藤 貴美子 (Kimiko Sato)	看護部長 (Director of Nursing Service Department)		病院の部長【第9条1項1号】(Director of Hospital 【item 1, paragraph 1, Article 9】)
11	比江島 勝秀 (Katsuhide Hiezima)	医学・病院統括部長 (Executive Manager of Medicine and Hospital)		病院の部長【第9条1項1号】(Director of Hospital 【item 1, paragraph 1, Article 9】)
12	西川 能治 (Yoshiharu Nishikawa)	副薬剤部長 (Assistant Director of Pharmaceutical Department)		病院の部長【第9条1項1号】(Director of Hospital 【item 1, paragraph 1, Article 9】)
13	中村 史雄 (Fumio Nakamura)	薬理学准教授 (Assistant Professor of Pharmacology)		研究院に所属する医学・医療系の教員【第9条1項2号】 (the medical staff of a graduate school 【item 2, paragraph 1, Article 9】)
14	棗田 豊 (Yutaka Natsumeda)	臨床試験支援管理室室長 (Director of Office of Clinical Trials )		病院の部長【第9条1項1号】(Director of Hospital 【item 1, paragraph 1, Article 9】)
15	井上 聡 (Satoshi Inoue)	社会予防医学助教 (Assistant Professor of epidemiology and public health)		研究院に所属する人文・社会科学系の教員【第9条1項2号】 (the humanities and social staff of a graduate school 【item 2, paragraph 1, Article 9】)
16	高井 佳江子 (Kaeko Takai)	外部委員 (external board)	弁護士	学外の学識経験者等【第9条1項3号】(the external expert 【item 3, paragraph 1, Article 9】)
17	山倉 健嗣 (Kenji Yamakura)	外部委員 (external board)	横浜国立大学経営学部 教授	学外の学識経験者等【第9条1項3号】(the external expert 【item 3, paragraph 1, Article 9】)

## Sheet: 22年度 (担当振分用)
		平成22年度 附属病院 研究倫理委員会 委員名簿
		所属	氏名	備考	MPS	担当振り分け番号
	1	皮膚科教授	池澤 善郎	委員長	6044
	2	リウマチ・血液・感染症内科教授	石ヶ坪 良明	副委員長	6000
	3	社会予防医学教授	水嶋 春朔	副委員長	6833
	4	循環器内科准教授	内野 和顕		6077
	5	内分泌・糖尿病内科教授	寺内 康夫		6090
	6	精神科助教	古野 拓	平成22年度より就任	6106
	7	一般外科准教授	利野 靖		6128
	8	泌尿器科准教授	矢尾 正祐		6869
	9	安全管理学教授	橋本 廸生		6931
	10	生化学教授	緒方 一博		6815
	11	薬剤部副薬剤部長	西川 能治	平成22年度より就任	6058
	12	薬理学准教授	中村 史雄		2594
	13	臨床試験支援管理室室長	棗田 豊	平成22年度より就任	6672
	14	社会予防医学助教	井上 聡	平成22年度より就任	6621
	15	看護部長	折津 礼子		6923
	16	医学・病院運営推進部長	阿部 万里雄		6924
	17	外部委員	高井 佳江子	弁護士
	18	外部委員	山倉 健嗣	横浜国立大学経営学部 教授
